# Supplementary material for: Co-targeting CDK4/6 and MEK reverses mesenchymal transition in therapy-refractory BRAF-altered pediatric high-grade glioma
Source: J Exp Clin Cancer Res. 2026 May 16;45:154. doi: 10.1186/s13046-026-03725-3 (PMC13348095; doi:10.1186/s13046-026-03725-3)
Supplement: Supplementary file 3 — Additional file 3: list of differentially expressed genes. [file 13046_2026_3725_MOESM3_ESM.xlsx]

## Sheet: Tabelle2
probeset	hugo	corrected-pvalue	log2fc	sublist
ENSG00000167767.9	KRT80	0.0452613	2.9061	u-braf-hgg: BRAF wt < BRAF mut
ENSG00000178556.8	CKS1BP6	0.0399118	0.348213	u-braf-hgg: BRAF wt < BRAF mut
ENSG00000170085.13	SIMC1	0.0187833	-2.09248	u-braf-hgg: BRAF wt >= BRAF mut
ENSG00000235284.1	SNORD62A	0.043926	-2.97615	u-braf-hgg: BRAF wt >= BRAF mut
ENSG00000231023.2	LINC00326	0.045628	0.379757	u-braf-hgg: BRAF wt < BRAF mut
ENSG00000254335.1	CDH12P1	0.000183733	1.1889	u-braf-hgg: BRAF wt < BRAF mut
ENSG00000176697.14	BDNF	0.000500511	3.45188	u-braf-hgg: BRAF wt < BRAF mut
ENSG00000117586.6	TNFSF4	0.0120649	3.6451	u-braf-hgg: BRAF wt < BRAF mut
ENSG00000124882.3	EREG	0.0426447	2.40831	u-braf-hgg: BRAF wt < BRAF mut
ENSG00000139971.11	C14ORF37	0.0402039	-2.55707	u-braf-hgg: BRAF wt >= BRAF mut
ENSG00000100311.12	PDGFB	0.000549702	3.58835	u-braf-hgg: BRAF wt < BRAF mut
ENSG00000173894.6	CBX2	0.018574	-3.26403	u-braf-hgg: BRAF wt >= BRAF mut
ENSG00000104783.7	KCNN4	0.000214962	4.67177	u-braf-hgg: BRAF wt < BRAF mut
ENSG00000164283.8	ESM1	0.0397534	4.90124	u-braf-hgg: BRAF wt < BRAF mut
ENSG00000234890.1	HNRNPDLP2	0.0357577	0.125652	u-braf-hgg: BRAF wt < BRAF mut
ENSG00000171889.3	MIR31HG	0.0441039	5.15073	u-braf-hgg: BRAF wt < BRAF mut
ENSG00000234776.1	C11ORF94	0.0470133	-1.72974	u-braf-hgg: BRAF wt >= BRAF mut
ENSG00000107984.5	DKK1	0.0411872	6.20439	u-braf-hgg: BRAF wt < BRAF mut
ENSG00000251260.1	WDFY3-AS1	0.0379176	0.185368	u-braf-hgg: BRAF wt < BRAF mut
ENSG00000239118.1	MIR1972-2	0.0420417	10.358	u-braf-hgg: BRAF wt < BRAF mut
ENSG00000170323.4	FABP4	0.0432053	5.28951	u-braf-hgg: BRAF wt < BRAF mut
ENSG00000249035.2	CTB-113P19.1	0.0436406	1.29343	u-braf-hgg: BRAF wt < BRAF mut
ENSG00000238271.2	IFNWP19	0.0464337	4.94862	u-braf-hgg: BRAF wt < BRAF mut
ENSG00000109511.6	ANXA10	0.0403304	0.828795	u-braf-hgg: BRAF wt < BRAF mut
ENSG00000211593.2	IGKJ5	0.0437986	1.27105	u-braf-hgg: BRAF wt < BRAF mut
ENSG00000263629.1	MIR5586	0.0408016	0.980446	u-braf-hgg: BRAF wt < BRAF mut
ENSG00000238500.1	RNU7-87P	0.0483887	1.19134	u-braf-hgg: BRAF wt < BRAF mut
Mixed Pediatric Platform 2023 - ITCC-P4 - 463 - tpm - gencode19
u-braf-hgg~BRAF mut,BRAF wt (n=21), transform_log2, present>=1 gene set: geneset_broad_2025_06_c1_position; gene set: geneset_broad_2025_06_c2_curated; gene set: geneset_broad_2025_06_c3_motif; gene set: geneset_broad_2025_06_c4_computational; gene set: geneset_broad_2025_06_c5_gene_ontology; gene set: geneset_broad_2025_06_c6_oncogenic; gene set: geneset_broad_2025_06_c7_immunologic; gene set: g…
27 combinations meet your criteria
26997 combinations did not meet p-value<=0.05
Multiple testing correction applied: False Discovery Rate
