# Supplementary material for: Co-targeting CDK4/6 and MEK reverses mesenchymal transition in therapy-refractory BRAF-altered pediatric high-grade glioma
Source: J Exp Clin Cancer Res. 2026 May 16;45:154. doi: 10.1186/s13046-026-03725-3 (PMC13348095; doi:10.1186/s13046-026-03725-3)
Supplement: Supplementary file 4 — Additional file 4: list of GO terms. [file 13046_2026_3725_MOESM4_ESM.xlsx]

## Sheet: Tabelle1
	Reference set:
	18984 are mentioned in GO 10547 however are not
	ExpectedRatio=0.000684787189211968
	Using 2X2 contingency table analysis (chi-square) with continuity correction
	u-braf-hgg: BRAF wt < BRAF mut, u-braf-hgg: BRAF wt >= BRAF mut,
	GoPath	R#	#	_p_value_	Goid-Desc	GeneSymbols
	48018	452	5	2.42e-14	2: receptor ligand activity (4:5)	BDNF, DKK1, EREG, PDGFB, TNFSF4
	30545	476	5	1.29e-13	2: receptor regulator activity (3:3)	BDNF, DKK1, EREG, PDGFB, TNFSF4
	10469	533	5	3.79e-12	1: regulation of signaling receptor activity (4:7)	BDNF, DKK1, EREG, PDGFB, TNFSF4
	45596	662	5	9.36e-10	1: negative regulation of cell differentiation (4:6)	BDNF, DKK1, EREG, PDGFB, TNFSF4
	45892	1154	6	4.53e-08	1: negative regulation of transcription, DNA-templated (6:12)	CBX2, DKK1, EREG, FABP4, PDGFB, TNFSF4
	1903507	1201	6	9.77e-08	1: negative regulation of nucleic acid-templated transcription (7:11)	CBX2, DKK1, EREG, FABP4, PDGFB, TNFSF4
	1902679	1203	6	1.01e-07	1: negative regulation of RNA biosynthetic process (6:10)	CBX2, DKK1, EREG, FABP4, PDGFB, TNFSF4
	48584	2224	8	2.52e-07	1: positive regulation of response to stimulus (3:5)	BDNF, DKK1, EREG, ESM1, FABP4, KCNN4, PDGFB, TNFSF4
	51253	1283	6	3.26e-07	1: negative regulation of RNA metabolic process (5:9)	CBX2, DKK1, EREG, FABP4, PDGFB, TNFSF4
	51093	925	5	6.27e-07	1: negative regulation of developmental process (3:5)	BDNF, DKK1, EREG, PDGFB, TNFSF4
	2000113	1372	6	1.03e-06	1: negative regulation of cellular macromolecule biosynthetic process (6:8)	CBX2, DKK1, EREG, FABP4, PDGFB, TNFSF4
	45934	1398	6	1.40e-06	1: negative regulation of nucleobase-containing compound metabolic process (5:7)	CBX2, DKK1, EREG, FABP4, PDGFB, TNFSF4
	10558	1445	6	2.37e-06	1: negative regulation of macromolecule biosynthetic process (5:7)	CBX2, DKK1, EREG, FABP4, PDGFB, TNFSF4
	7167	1008	5	2.43e-06	1: enzyme linked receptor protein signaling pathway (5:7)	BDNF, DKK1, EREG, ESM1, PDGFB
	31327	1500	6	4.22e-06	1: negative regulation of cellular biosynthetic process (5:7)	CBX2, DKK1, EREG, FABP4, PDGFB, TNFSF4
	9890	1520	6	5.15e-06	1: negative regulation of biosynthetic process (4:6)	CBX2, DKK1, EREG, FABP4, PDGFB, TNFSF4
	9967	1525	6	5.41e-06	1: positive regulation of signal transduction (4:7)	BDNF, DKK1, EREG, ESM1, KCNN4, PDGFB
	5102	1536	6	6.02e-06	2: signaling receptor binding (4:4)	BDNF, DKK1, EREG, ESM1, PDGFB, TNFSF4
	10647	1663	6	1.87e-05	1: positive regulation of cell communication (4:6)	BDNF, DKK1, EREG, ESM1, KCNN4, PDGFB
	23056	1669	6	1.96e-05	1: positive regulation of signaling (3:5)	BDNF, DKK1, EREG, ESM1, KCNN4, PDGFB
	10629	1935	6	1.29e-04	1: negative regulation of gene expression (5:7)	CBX2, DKK1, EREG, FABP4, PDGFB, TNFSF4
	80134	1457	5	2.62e-04	1: regulation of response to stress (4:5)	DKK1, EREG, FABP4, PDGFB, TNFSF4
	7166	2899	7	4.97e-04	1: cell surface receptor signaling pathway (4:6)	BDNF, DKK1, EREG, ESM1, KCNN4, PDGFB, TNFSF4
	51240	1574	5	5.75e-04	1: positive regulation of multicellular organismal process (3:5)	BDNF, DKK1, EREG, PDGFB, TNFSF4
	51172	2304	6	8.61e-04	1: negative regulation of nitrogen compound metabolic process (4:6)	CBX2, DKK1, EREG, FABP4, PDGFB, TNFSF4
	9966	3104	7	1.03e-03	1: regulation of signal transduction (4:6)	BDNF, DKK1, EREG, ESM1, KCNN4, PDGFB, TNFSF4
	45595	1714	5	1.28e-03	1: regulation of cell differentiation (4:5)	BDNF, DKK1, EREG, PDGFB, TNFSF4
	30154	4035	8	1.32e-03	1: cell differentiation (4:4)	BDNF, CBX2, DKK1, EREG, FABP4, KRT80, PDGFB, TNFSF4
	48583	4072	8	1.45e-03	1: regulation of response to stimulus (3:4)	BDNF, DKK1, EREG, ESM1, FABP4, KCNN4, PDGFB, TNFSF4
	31324	2456	6	1.60e-03	1: negative regulation of cellular metabolic process (4:6)	CBX2, DKK1, EREG, FABP4, PDGFB, TNFSF4
	48869	4209	8	2.04e-03	1: cellular developmental process (3:3)	BDNF, CBX2, DKK1, EREG, FABP4, KRT80, PDGFB, TNFSF4
	10646	3400	7	2.54e-03	1: regulation of cell communication (4:5)	BDNF, DKK1, EREG, ESM1, KCNN4, PDGFB, TNFSF4
	32879	2598	6	2.67e-03	1: regulation of localization (3:4)	BDNF, DKK1, EREG, KCNN4, PDGFB, TNFSF4
	23051	3449	7	2.90e-03	1: regulation of signaling (3:4)	BDNF, DKK1, EREG, ESM1, KCNN4, PDGFB, TNFSF4
	10605	2760	6	4.49e-03	1: negative regulation of macromolecule metabolic process (4:6)	CBX2, DKK1, EREG, FABP4, PDGFB, TNFSF4
	9892	2954	6	7.78e-03	1: negative regulation of metabolic process (3:5)	CBX2, DKK1, EREG, FABP4, PDGFB, TNFSF4
	51128	2327	5	0.014	1: regulation of cellular component organization (4:5)	BDNF, DKK1, EREG, ESM1, PDGFB
	7275	5215	8	0.015	1: multicellular organism development (3:4)	BDNF, CBX2, DKK1, EREG, ESM1, KRT80, PDGFB, TNFSF4
	65009	3277	6	0.017	1: regulation of molecular function (3:3)	BDNF, DKK1, EREG, FABP4, PDGFB, TNFSF4
	50793	2476	5	0.021	1: regulation of developmental process (3:4)	BDNF, DKK1, EREG, PDGFB, TNFSF4
	48518	5633	8	0.027	1: positive regulation of biological process (2:4)	BDNF, DKK1, EREG, ESM1, FABP4, KCNN4, PDGFB, TNFSF4
	48523	4522	7	0.027	1: negative regulation of cellular process (3:5)	BDNF, CBX2, DKK1, EREG, FABP4, PDGFB, TNFSF4
	71310	2600	5	0.028	1: cellular response to organic substance (5:5)	DKK1, EREG, FABP4, PDGFB, TNFSF4
	48856	5681	8	0.029	1: anatomical structure development (3:3)	BDNF, CBX2, DKK1, EREG, ESM1, KRT80, PDGFB, TNFSF4
	48731	4649	7	0.032	1: system development (4:5)	BDNF, DKK1, EREG, ESM1, KRT80, PDGFB, TNFSF4
	6355	3622	6	0.033	1: regulation of transcription, DNA-templated (6:11)	CBX2, DKK1, EREG, FABP4, PDGFB, TNFSF4
	1903506	3644	6	0.034	1: regulation of nucleic acid-templated transcription (7:10)	CBX2, DKK1, EREG, FABP4, PDGFB, TNFSF4
	2001141	3652	6	0.035	1: regulation of RNA biosynthetic process (6:9)	CBX2, DKK1, EREG, FABP4, PDGFB, TNFSF4
	6351	3785	6	0.043	1: transcription, DNA-templated (6:10)	CBX2, DKK1, EREG, FABP4, PDGFB, TNFSF4
	97659	3803	6	0.045	1: nucleic acid-templated transcription (7:9)	CBX2, DKK1, EREG, FABP4, PDGFB, TNFSF4
	32774	3819	6	0.046	1: RNA biosynthetic process (6:8)	CBX2, DKK1, EREG, FABP4, PDGFB, TNFSF4
	6950	3840	6	0.047	1: response to stress (3:3)	DKK1, EREG, FABP4, KCNN4, PDGFB, TNFSF4
	51252	3848	6	0.048	1: regulation of RNA metabolic process (5:8)	CBX2, DKK1, EREG, FABP4, PDGFB, TNFSF4
	48522	4953	7	0.050	1: positive regulation of cellular process (3:5)	BDNF, DKK1, EREG, ESM1, KCNN4, PDGFB, TNFSF4
